# Supplementary material for: Predictors of Sarcopenia in Outpatients with Post-Critical SARS-CoV2 Disease. Nutritional Ultrasound of Rectus Femoris Muscle, a Potential Tool
Source: Nutrients. 2022 Nov 24;14(23):4988. doi: 10.3390/nu14234988 (PMC9740630; doi:10.3390/nu14234988)
Supplement: Supplementary file 1 [file nutrients-14-04988-s001.zip]

Archive with 1 entries (1 files):
- nutrients-2029398-supplementary.pdf
